# Supplementary material for: In Situ Studies on the Influence of Surface Symmetry on the Growth of MoSe2 Monolayer on Sapphire Using Reflectance Anisotropy Spectroscopy and Differential Reflectance Spectroscopy
Source: Nanomaterials (Basel). 2024 Sep 7;14(17):1457. doi: 10.3390/nano14171457 (PMC11397682; doi:10.3390/nano14171457)
Supplement: Supplementary file 1 [file nanomaterials-14-01457-s001.zip]

Archive with 1 entries (1 files):
- nanomaterials-3163171-supplementary.pdf
